# Supplementary material for: Conserved roles for the dynein intermediate chain and Ndel1 in assembly and activation of dynein
Source: Nat Commun. 2023 Sep 20;14:5833. doi: 10.1038/s41467-023-41466-5 (PMC10511499; doi:10.1038/s41467-023-41466-5)
Supplement: Supplementary file 4 — Source Data [file 41467_2023_41466_MOESM4_ESM.xlsx]

## Sheet: Figure 1D
Human wilt tyope	Human ∆ICN
Calculated Molecular Mass (kDa)	Calculated Molecular Mass (kDa)
4609.63	126.131
225.606	770.286
1834.9	932.026
700.96	270.722
176.066	572.349
273.368	724.759
762.433	2467.75
94.8847	612.608
1341.95	241.796
956.9	606.907
191.899	550.403
503.726	211.538
357.468	546.706
219.658	997.084
240.532	245.771
302.759	75.0767
2496.87	1492.11
69.5183	1255.14
790.121	262.73
2940.9	223.386
399.799	1138.62
-148.897	1324.59
74.6089	1640.7
2712.36	2036.91
-994.488	2050.18
258.51	-104.57
1384.3	1252.35
-110.798	1585.4
-95.43	515.142
1105.93	211.575
1390.81	199.021
96.1732	1318.39
84.8004	221.31
1149.83	820.604
303.69	1937.91
233.254	1376.5
1359.19	1721.14
238.89	123.981
2204.08	509.279
659.484	233.783
242.106	1311.73
97.2764	3018.24
1297.4	105.621
277.677	1374.48
330.132	86.3406
367.126	738.767
1238.24	218.24
1358.02	776.432
843.661	920.739
624.811	1631.59
885.744	225.134
10636.7	1690.27
1264.93	231.599
83.6519	683.008
851.638	93.6861
583.988	78.6932
136.598	2303.35
1661.34	600.909
686.923	148.834
111.062	898.628
93.127	793.316
-1074.57	563.143
241.188	90.6137
227.614	366.801
116.675	1485.51
92.7912	2970.13
124.261	80.402
1147.83	1554.41
1227.13	87.3906
247.238	94.7617
922.339	1798.48
217.521	623.464
9149.35	1025.55
141.878	938.656
83.2614	206.922
-211.581	633.512
1401.99	620.464
2126.69	665.408
806.151	113.109
136.455	206.594
163.806	668.004
289.575	143.142
185.999	637.281
2169.96	1234.35
960.487	1101.02
1379.61	241.509
137.408	669.626
283.14	586.304
1392.66	1074.64
277.347	90.6125
798.069	2242.58
956.684	1382.96
717.152	1268.92
2635.69	2220.68
618.461	585.52
195.252	3346.46
1574.81	611.817
191.297	614.448
207.863	1311.16
1368.04	224.942
97.1872	128.592
1318.34	168.143
1358.51	1345.8
82.9818	616.233
105.924	3454.22
-1977.24	94.8589
110.974	1003.31
-81.1397	773.747
1903.16	1368.69
236.493	1152.96
269.453	1246.6
743.737	688.055
707.649	1405.3
96.5455	1854.61
119.006	1327.66
3016.32	65.8401
239.116	875.331
1042.55	2796.88
1324.04	1711.65
2777.68	361.049
1618.56	75.3209
1152.45	660.108
2090.77	798.131
1626.89	838.022
1350.69	689.81
1370.74	158.491
4523.01	687.762
6949.62	3632.98
259.699	1200.78
1438.38	173.592
250.272	433.121
1278.57	7162.26
855.905	127.189
1124.68	801.393
131.659	1310.75
1149.89	1275.06
198.928	184.234
1841.78	2159.06
1493.11	1502.67
1476.26	711.569
106.48	-78.5257
1718.77	1401.51
243.67	1444.57
81.6816	1279.02
233.099	351.619
-125.748	2275.65
113.842	208.399
824.008	2194.41
245.163	889.859
138.401	1545.47
645.198	620.005
136.723	3166.88
1318.9	1303.12
4441.75	1295.1
8295.24	567.625
1734.66	1209.14
1432.89	1326.09
198.243	-74.7876
1799.21	2167.77
103.968	1364.88
2045.03	1084.05
-112.701	541.92
1319.48	3111.53
673.62	241.082
251.294	76.2372
-146.437	755.691
166.252	2752.28
678.456	65.648
1258.35	1457.98
120.679	254.17
656.035	1403.92
805.439	743.529
109.151	220.866
97.3704	83.5872
1837.07	252.086
4104.85	220.591
259.909	629.182
1058.78	4533.07
675.941	1275.78
-720.952	822.36
794.299	744.226
257.346	665.983
4783.16	670.767
1407.74	109.67
2118.18	1346.49
1049.05	237.549
782.357	1120.88
3693.52	661.374
517.509	642.444
3736.21	1901.63
574.677	232.258
975.07	1171.82
1568.88	90.0734
4115.08	1168.27
140.018	80.2087
368.268	242.467
1340.78	87.0256
188.293	1235.63
1376.71	773.515
89.0037	143.428
3344.25	252.101
88.7233	223.573
99.595	-123.078
221.043	1466.12
258.254	472.23
833.754	410.3
1264.98	65.2451
91.9252	304.922
432.906	-105.992
1565.69	3498.59
-690.407	751.828
474.196	941.199
1627.43	828.622
143.885	235.235
343.577	717.238
213.904	1419.22
468.385	1284.16
1542.3	1641.35
515.877	336.7
309.65	1516.64
128.8	1588.68
1515.52	3492.78
199.659	252.813
1348.71	2352.81
1871.37	1633.56
287.627	223.608
1299.36	1372.46
130.706	905.359
817.136	1796.78
1599.82	1007.56
352.644	388.19
1464.25	1199.36
1343.48	598.614
91.0283	233.339
662.589	1262.5
279.574	915.51
127.228	2487.95
651.528	252.033
222.509	-98.1854
150.842	1288.38
1913.15	233.684
-1338.05	99.868
1098.32	113.845
261.751	573.372
243.741	1552.35
-309.934	750.94
259.877	3492.25
1305.89	1286.5
1420.3	232.237
860.254	2204.67
246.697	220.2
1508.22	1158.48
1506.65	242.764
235.171	1190.32
721.887	7703.15
2777.73	1771.38
1299.29	222.574
134.004	2194.63
-550.934	1634.86
126.427	2201.09
326.222	69.6359
1233.7	62.4277
104.213	1279.47
360.993	126.613
215.216	221.984
467.229	535.561
99.1203	946.747
105.652	1217.82
3129.62	2652.4
-2174.76	238.701
6489.79	1410.87
1343.77	2892.27
621.864	1184.95
440.309	1524.39
96.1863	1221.97
183.838	195.007
1729.74	629.107
616.661	1443.89
4285.05	191.72
-2109.77	222.604
-768.26	212.604
2681.02	617.309
1212.74	-71.6852
1004.24	1394.71
1237.31	126.581
391.329	81.6689
165.685	-111.418
839.431	1485.04
173.028	2913.33
563.492	394.821
609.819	1499.82
1700.06	876.692
1275.79	228.238
-244.216	1363.08
1250.75	1314.3
1500.2	1919.57
646.905	148.256
2687	345.665
-603.488	2714.77
258.758	1204.98
539.428	3795.93
260.009	231.782
4114.47	2962.71
413.966	213.051
208.119	1213.55
992.005	259.667
3548.94	1375.03
2361.61	522.105
1350.01	618.26
336.059	3262.67
116.777	246.483
1095.2	640.056
282.168	1244.41
3407.23	284.369
2338.07	82.3273
1241.73	1381.25
-929.541	1251.55
310.744	598.97
1288.78	3864.01
1510	1406.87
777.67	1274.13
2398.47	1017.16
2169.12	1163.31
619.578	1368.62
4641.24	236.892
592.525	1038.09
-388.053	93.674
1219.29	225.028
150.729	1297.47
89.1689	962.299
2033.59	1290.92
92.7052	88.8576
153.177	75.2806
569.634	1296.29
1273.99	223.853
-2986.23	147.937
1385.17	226.817
619.374	851.396
241.082	94.83
143.974	214.683
2394.11	1268.96
2333.32	1167.3
115.883	1542.14
2164.1	1335.43
645.463	1379.97
1395.07	945.599
-1006.99	115.18
2848.21	1209.54
-207.72	418.638
160.81	1321.32
412.397	2061.21
91.9233	1233.86
1209.75	567.804
1472.95	4517.72
111.966	3401.7
1287.78	615.252
1751.8	6689.39
417.908	207.305
1104.17	272.883
1337.31	1212.45
1207.27	243.402
4853.67	567.135
1129.02	2301.63
208.325	391.76
104.764	87.0123
586.602	752.035
359.761	638.023
1220.72	190.446
1352.54	1456.83
308.061	626.954
81.125	1357.37
1060.82	613.55
593.923	530.634
1328.2	126.924
996.256	2575.71
334.1	683.588
1636.85	1347.67
951.48	1272.33
400.708	231.881
134.237	1571.6
609.215	578.245
598.907	606.12
278.39	612.151
1133.05	647.995
-531.361	625.215
280.6	164.585
734.265	84.8017
335.721	1399.5
103.19	1317.94
2454.09	1464.16
-889.906	1245.18
1212.28	99.8653
777.158	225.198
1385.91	609.627
121.038	112.231
1432.9	-81.2234
103.319	-122.329
2164.7	228.989
-117.277	855.961
250.996	3596.28
-1378.52	113.998
121.103	1318.48
609.504	225.3
218.161	196.922
122.925	157.988
-133.709	204.667
118.074	78.3676
89.092	976.913
1600.88	85.0481
4680.14	540.208
1215.04	1443.05
307.849	237.785
166.859	624.806
1581.31	701.832
1000.65	79.3445
100.601	1208.25
207.469	600.815
1245.32	775.806
112.983	777.913
-232.321	957.09
1471.31	1279.34
11813.8	2055.31
116.651	181.928
2132.46	110.48
108.485	1401.7
1004.03	396.051
314.354	231.713
238.671	186.636
353.702	-123.823
1687.56	254.734
242.164	1209.98
2668.98	1035.37
3757.59	1351.11
850.991	1323.08
1088.16	109.544
2315.11	116.908
691.016	2365.72
258.427	154.644
268.301	241.006
689.312	123.309
1101.82	191.267
291.45	2083.88
227.179	237.871
1609.06	653.818
65.7895	220.783
103.064	1210.9
5084.36	1334.32
2370.2	650.077
633.231	97.6454
142.937	634.955
97.7684	181.918
627.416	270.063
1519.14	1772.53
1804.34	99.7992
137.488	2286.1
127.759	136.634
3855.38	100.914
-298.573	68.6359
90.1997	207.576
260.868	192.523
3390.87	5266.62
1761.45	674.447
1505.79	1590.7
1339.05	72.2929
130.68	200.319
173.341	605.231
662.524	305.327
1365.45	104.777
361.865	89.532
1610.83	180.256
233.41	664.782
922.07	592.371
250.36	643.221
112.77	491.322
236.735	2686.92
972.409	1277.51
90.2206	1537.01
103.676	4137.79
709.188	1153.91
113.223	1528.22
2520.56	4195.62
94.774	947.364
1331.42	1350.73
1222.18	1120.31
189.711	1371.69
-676.661	1211.22
1292.6	1199.47
2099.06	158.754
273.071	249.532
1276.08	1255.61
1322.67	542.393
1344.38	1314.87
2704.66	1224.96
137.085	116.125
1355.27	225.049
1226.19	369.81
453.967	1217.96
1323.52	838.832
1722.54	426.936
216.506	142.901
-512.993	1336.08
8029.44	272.19
1330.46	606.848
1444.29	1431.7
3485.68	100.895
806.288	615.179
472.354	1719.8
3854.5	100.686
1099.96	2420.06
2836.78	1379.13
277.9	1291.99
1357.04	391.507
1251.28	262.618
949.793	2266.6
1847.83	2812.69
344.854	200.19
198.236	260.245
254.645	2421.84
120.65	2524.93
241.93	1237.31
3028.31	941.379
1338.6	1375.68
329.59	2277.79
983.261	139.767
417.032	1956.59
672.038	294.193
2431.53	831.789
800.473	1329.8
1183.23	1612.37
211.91	1456.5
1274.09	115.411
636.017	2702.63
1964.65	226.933
475.172	2315.8
4539.61	868.445
2507.37	3387.57
827.734	262.09
1376.37	1207.93
1389.44	674.89
1701.12	749.166
-118.792	632.966
1211.85	1507.05
107.085	212.556
1365.23	-73.8917
-91.6528	79.7145
648.524	1286.52
158.723	702.79
1293.06	1319.27
1072.8	817.382
516.533	104.72
-106.496	247.737
2672.19	196.253
1262.58	1438.27
97.9051	2207.36
6237.65	84.5325
1836.13	649.568
1324.46	105.418
1690.93	204.18
610.721	782.968
3154.7	1015.13
567.413	118.672
1493.42	640.247
7295.13	2474.14
1550.95	82.8717
1842.01	547.311
120.616	4399.78
1214.67	1319.47
2136.77	103.939
1242.21	895.725
470.523	241.952
413.456	218.396
1511.94	263.328
130.37	118.186
181.058	217.568
-326.958	-79.9959
760.085	640.138
2462.17	118.337
581.105	1870.45
4043.73	281.025
1422.52	1305.15
2939.67	816.816
628.025	292.97
-238.239	2140.09
-226.732	326.944
169.956	631.663
2163.58	774.488
251.349	280.915
198.02	1275.15
1198.02	240.48
194.302	210.47
1898.34	1244.66
1372.43	252.721
182.15	73.2751
103.064	943.848
1218.59	633.189
412.727	634.812
658.021	-117.776
176.98	1518.43
84.3254	5387.74
1416.81	70.5962
1378.22	638.357
983.432	268.254
1332.6	204.25
2813.49	544.019
113.804	160.323
2029.05	1317.01
255.802	3653.62
351.38	1177.66
274.246	531.176
1197.36	2014.52
-275.217	194.322
226.174	7335.23
1949.79	6305.61
2136.24	234.472
144.105	564.791
140.307	345.302
1342.92	147.12
491.186	229.955
619.612	111.851
1618.99	103.228
97.8133	1397.89
-122.88	717.442
1837.59	556.579
252.055	92.9463
225.195	608.904
2104.22	664.836
104.027	92.8874
656.117	233.319
1304.23	565.648
-949.66	244.48
815.359	3358.77
110.796	215.928
271.693	87.8798
108.618	1257.47
1314	267.759
104.197	98.7778
-132.74	218.881
220.543	359.784
1428.54	1344.34
1860.21	836.357
241.993	3953.01
677.438	290.195
851.302	261.567
2634.84	1284.31
153.186	631.744
246.884	678.032
-1910.94	2554.31
6805.98	604.401
7310.15	99.4783
2209.13	185.168
301.066	1152.7
143.733	598.411
3644.22	222.405
1453.59	1324.16
1235.75	1595.14
264.954	96.2474
285.27	1320.09
3793.8	1538.06
665.945	1151.98
1503.12	1398.65
164.722	568.245
106.961	227.479
1066.56	458.018
1398.33	917.931
98.2379	1442.61
862.419	115.521
2003.16	1387.69
3805.67	1341.87
110.376	249.042
341.911	2047.59
416.321	1301.22
101.7	102.184
265.941	1110.93
414.491	239.654
-61.5494	217.581
-115.503	241.883
2215.71	277.292
266.112	246.774
1263.71	636.441
-733.622	2708.37
3279.84	257.996
152.618	3706.43
2570.16	944.221
2770.4	392.604
714.822	200.783
752.526	314.643
894.036	609.095
2498.77	735.159
2711.92	1337.22
113.131	670.167
99.7628	235.063
1330.69	153.954
259.8	177.408
121.806	1361.51
194.391	3953.48
2527.61	217.613
-186.36	237.434
1441.94	1684.05
1312.64	139.143
1108.39	219.065
133.556	1705.78
1422.39	2543.52
1007.25	248.9
1153.01	138.743
142.479	626.882
180.304	160.283
1394.33	1878.61
2809.44	601.701
204.825	748.488
103.116	365.465
1766.79	1333.83
220.018	1428.42
354.354	109.862
190.293	616.597
-1280.61	634.793
204.498	1279.27
1420.2	661.874
2249.73	189.425
100.281	2219.4
313.884	798.749
109.263	1494.1
418.953	317.258
227.163	68.6069
109.741	1189.48
1300.27	726.629
1025.73	-111.537
196.854	3508.12
1975.57	140.056
161.921	1981.22
271.701	112.412
385.123	198.399
472.825	227.18
1405.05	1823.15
221.911	108.117
112.567	2222.21
258.799	684.468
1234.17	1171.57
104.643	2723.77
-135.04	332.571
-1241.8	1382.68
1306.97	1318.43
844.765	2739.01
1371.51	3204.33
103.476	608.28
1376.49	63.1523
79.2171	417.304
221.774	1222.88
1277.41	1170.62
1469.17	1285.23
1142.57	67.1707
383.111	632.08
3642.44	201.863
1463.87	130.715
1312.9	1561.18
2856.28	688.684
3438.23	219.904
1452.42	230.431
433.907	1200.47
-673.213	66.1674
623.038	608.671
1516.67	2657.03
1545.81	7534.92
166.898	609.397
1374.45	1417.19
959.86	969.946
2341.47	1010.36
-538.662	1620.17
2195.45	641.765
338.765	1260.56
619.013	189.801
620.537	226.109
1294.22	2140.24
3303.36	223.397
2602.1	780.16
873.832	1179.08
642.17	101.173
594.584	232.902
2913.15	86.4055
1384.82	124.654
193.166	449.53
1400.16	272.416
1649.02	2051.2
1375.45	181.15
94.0335	227.562
-646.966	569.726
94.3326	240.127
222.871	3732.3
223.993	1842.89
-203.064	243.957
249.114	1405.34
900.976	642.545
219.75	67.024
799.436	361.266
227.432	365.593
250.332	213.42
146.816	190.419
468.674	742.132
1384.22	593.756
345.627	883.973
124.893	419.061
1416.38	635.361
2150.06	1257.25
1384.3	784.381
103.111	74.5095
87.347	833.143
664.133	742.523
227.253	1387.22
253.259	-74.4053
1147.08	1504.98
105.235	2123.23
1355.3	2772.77
-113.349	95.152
256.943	1276.62
72.8229	212.335
1373.31	2359.82
1409.64	175.966
229.578	2110.38
111.984	657.165
92.2204	1037.4
263.35	85.2566
113.135	1296.62
133.983	227.369
231.117	423.978
1072.38	1626.42
990.353	382.564
1410.35	109.568
243.849	2324.68
1414.72	2112.38
212.636	1075.43
846.793	570.702
1622.18	1244.83
496.177	491.714
326.288	572.635
1247.36	1570.79
1554.38	159.066
247.076	1368.21
-1111.89	2144.44
464.043	217.806
99.9543	227.246
1405.12	77.1044
1280.37	236.075
1119.98	1144.34
2427.26	1165.08
472.456	-125.536
581.754	207.629
1383.33	650.307
-487.329	211.924
-662.833	3391.56
190.108	1970.72
138.963	161.68
250.759	622.976
2980.62	217.245
75.4902	1478.65
262.914	122.931
2755.43	209.466
205.458	85.0336
76.6304	82.7144
730.453	603.486
82.0926	1427.95
92.7697	83.0754
100.63	126.791
-98.7145	357.494
3490.68	86.5619
117.969	233.342
2016.82	114.045
99.623	789.137
641.258	851.632
1120.64	-160.858
-1243.89	667.807
1297.61	213.407
1745.41	3977.94
294.435	95.9642
1300.27	1294.55
-232.91	235.776
-1254.77	2381.08
93.9727	1326.5
270.966	85.014
1550.45	813.722
81.2176	228.964
732.701	2708.1
-645.736	332.696
1247.07	275.515
102.661	1787.81
125.4	134.936
547.065	132.841
2605.07	1456.58
2124.55	240.847
1347.86	627.544
1408.56	1315.79
1388.74	603.977
867.547	1965.85
89.1424	229.75
2110.84	172.443
1309.05	611.672
100.482	368.524
1297.38	1979.7
1143.64	97.6994
1368.24	1303.82
113.763	402.074
175.863	201.94
1388.51	4461.33
657.448	169.555
666.569	1348.06
73.9068	645.308
1549.76	1436.81
-1073.04	628.256
257.921	1708.33
112.729	682.068
1584.45	2166.65
1435.83	1925.64
1295.1	2272.6
1053.57	171.852
90.9162	676.208
1334.85	240.544
171.725	1359.63
196.809	110.761
98.03	656.129
748.122	677.681
5228.33	767.726
250.532	8107.31
1390.36	1388.31
-814.057	801.54
1389.24	3424.16
-229.238	250.542
97.729	843.78
108.23	676.809
1627.44	241.333
86.3844	631.328
1671.71	3580.39
539.569	1334.5
9881.06	73.4889
1870.37	114.691
98.3402	85.3085
-95.3954	892.054
1757.92	5166.04
92.8299	813.294
227.484	617.982
235.712	1417.11
101.361	1427.21
-115.852	123.023
194.763	828.313
1909.02	212.968
1321.73	1009.44
141.053	219.155
747.679	1275.8
141.794	648.908
137.623	136.322
290.16	134.18
-204.762	2802.93
143.559	799.023
247.47	376.005
-719.421	711.063
183.796	682.467
91.7638	323.42
115.064	111.266
130.659	1371.28
650.846	217.173
1514.32	222.481
-258.106	2261.73
242.782	115.41
114.554	92.5399
281.163	83.847
110.922	1529.93
120.975	82.7164
3580.07	74.9824
-321.95	3242.84
688.661	235.016
106.006	238.176
1450.2	81.6344
98.1979	90.89
1372.92	77.2464
226.596	631.317
1676.81	253.334
1184.73	1473.18
2119.05	798.312
841.692	230.641
255.344	546.365
1305.06	275.198
84.6858	2652.37
197.711	-164.519
1988.84	557.372
260.623	990.293
785.961	253.502
114.904	1251.31
1357.96	99.237
1639.76	244.904
1575.52	971.553
-132.439	230.181
-996.213	2081.54
1261.95	944.146
1454.9	456.649
5386.94	1413.67
142.842	9911.83
2139.5	692.291
2015.62	67.5438
1560.99	788.838
1628.75	216.398
508.685	6344.88
113.215	108.479
1106.05	1329.94
97.0171	223.86
257.649	233.785
1394.95	1317.95
117.688	1357.56
183.337	-221.509
114.533	141.914
3227.56	86.435
2427.96	596.246
2422.47	510.473
82.1326	647.644
1505.86	5067.75
219.007	172.699
1434.92	238.533
1890.05	1289.43
1302.37	312.527
1554.24	87.6035
1624.69	132.983
1309.75	-72.0159
1451.9	199.001
312.25	1239.11
230.915	544.652
1431.55	600.892
227.959	253.5
216.755	509.252
669.431	106.241
1333.92	1542.82
115.561	1817.18
94.6328	1417.93
88.0753	1418.97
-65.3316	650.057
9896.84	232.713
112.318	586.186
2427.99	512.644
251.797	731.327
224.443	1102.59
221.334	134.895
6697.12	774.841
112.379	245.887
376.09	120.6
105.064	249.166
233.426	799.223
649.284	763.688
-301.287	121.27
4438	278.495
-117.036	1750.81
5838.68	-91.4076
1228.91	-98.7615
2039.24	214.66
1320.34	244.197
2665.65	2491.3
1206.27	1616.97
253.815	96.3028
93.7078	622.235
248.523	88.963
244.015	250.085
157.834	226.023
1710.89	1348.08
90.6661	7619.82
936.501	1474.22
247.455	90.2445
1492.29	1396.97
254.699	214.595
260.411	263.593
-949.591	665.979
1569.16	1376.92
227.623	94.3401
2769.19	217.133
850.337	870.957
2165.99	1272.03
211.177	565.352
140.972	734.806
-997.113	1276.24
1391.32	1606.42
1402.3	87.4781
1736.66	3603.25
1415.82	225.295
2124.89	1305.55
929.799	1293.06
2823.74	489.297
3139.43	2218.2
635.897	1388.65
96.1347	152.625
1601.51	553.023
720.491	1506.22
1295.34	720.746
122.718	1205.62
-546.993	729.268
210.725	1294.24
-126.013	96.2657
-93.7231	369.522
1277.08	797.751
1305.44	254.34
172.042	2812.55
666.409	1470.21
1493.06	834.362
1511.65	3792.69
249.385	726.878
3829.05	1336
273.471	210.628
362.809	686.989
1210.5	1614.16
-1010.06	352.515
1544.4	221.671
2119.66	603.191
1474.72	194.033
94.1928	259.096
301.19	92.3393
896.478	95.7493
101.712	203.685
339.046	2848.62
236.386	631.811
897.161	667.102
95.9189	232.771
1464.56	403.518
86.4925	3020.79
234.395	1589.15
230.613	1847.47
73.2979	1304.71
160.94	701.838
775.97	219.533
1417.46	1721.18
1451.2	2848.98
946.262	1288.67
249.779	1413.95
1387.12	71.4702
658.112	1254.44
125.674	2918.22
667.387	578.894
72.6324	635.024
-224.481	-82.5481
95.4	209.855
132.806	1250.07
1356.44	-143.49
87.9909	639.265
96.3774	606.081
360.064	8369.39
1602.86	1779.91
569.699	218.721
527.215	811.94
115.814	623.526
1400.23	1123.53
5850.28	1340.42
1658.56	596.778
207.312	4565.15
266.997	2391.33
354.668	2588.44
1384.64	1316.35
897.837	89.5255
129.03	1416.42
95.4872	197.842
302.708	376.949
122.193	65.0839
1710.46	210.12
477.938	88.1205
1622.09	91.7428
157.246	342.594
1484.08	436.184
1071.14	238.383
91.2935	2130.52
868.404	1261.96
-160.379	214.135
841.372	265.476
1459.4	73.5257
1915.5	341.968
233.12	1202.14
1468.27	249.508
112.238	1404.43
118.565	2201.57
211.801	1290.77
1179.02	932.564
1290.5	1286.21
146.618	2693.25
255.15	1342.49
-369.041	77.1479
74.146	292.226
97.7432	2002.81
115.672	8716.9
1236.99	117.274
3699.38	797.934
1623.41	3291.17
1894.38	1656.62
102.415	81.5588
87.8085	86.0694
1034.87	988.698
131.787	1413.95
1552.7	629.905
212.603	222.741
828.046	111.135
616.364	164.555
818.808	107.634
702.939	202.561
1027.65	83.9446
1409.12	149.432
268.794	2264.03
-645.67	75.7635
3142.34	3005.32
241.355	247.402
221.974	64.1071
102.319	82.0833
2251.63	857.499
93.4301	1265.8
93.1572	-99.1649
1302.67	255.196
246.159	8156.03
220.87	951.797
-83.989	248.988
1344.03	650.799
161.339	772.879
279.077	1335.63
807.535	101.652
190.554	136.985
585.244	746.076
4633.57	4201.21
614.829	2178.39
257.492	112.193
201.802	1006.06
1468.82	2164.67
1051.72	1413.51
1495.72	647.793
5365.76	585.385
1324.09	1050.04
218.895	1315.86
184.224	643.254
98.8684	596.856
274.848	349.221
-706.389	114.704
2650.52	1802.71
603.397	1318.21
1345.78	705.262
245.213	7939.64
104.649	686.256
3449.46	3845.95
895.62	194.095
1341.93	2219.57
3361.31	126.434
588.119	251.721
11096.7	220.618
1302.05	1659.68
-637.944	3035.31
629.656	2384.52
139.675	603.142
166.249	1393.09
178.761	6165.41
260.138	569.676
124.211	88.5062
1268.72	296.281
-100.302	2394.34
490.649	1367.27
1255.67	1011.42
641.274	152.664
216.981	607.695
1790.8	1405.89
541.288	890.724
156.043	1402.66
8889.57	1934.24
500.432	101.849
511.774	1283.39
89.5995	173.968
261.947	186.725
778.549	-104.18
-469.053	306.907
267.84	1475.11
1512.78	1620.9
4789.66	216.527
288.846	696.775
211.142	1453.09
1405.79	1501.11
202.676	229.832
2475.78	405.602
1393.83	73.7135
2136.93	1200.6
1582.23	1408.28
361.545	1354.97
375.807	303.996
645.192	141.598
260.624	167.279
365.361	1238.64
1276.77	1305.35
-187.978	1303.68
608.241	1558.46
113.261	1525.11
5375.9	77.0372
333.552	222.796
97.2336	86.333
84.7852	1118.41
661.385	115.099
90.735	166.452
98.5247	665.602
1050.3	525.157
92.9103	79.4198
737.819	182.243
77.6016	105.965
1288.72	1592.63
1582.31	1274.71
1963.45	279.114
196.337	1330.12
190.792	274.696
276.331	186.615
758.311	2463.42
870.469	746.503
-859.166	107.728
4876.49	1282.93
190.356	1402.05
254.878	782.773
115.907	791.757
-871.375	775.551
1464.32	615.493
2429.71	1547.24
90.6595	275.745
1298.04	1128.94
117.848	216.418
1467.31	201.205
96.02	1359.13
100.981	721.242
118.086	628.703
616.708	1286.85
290.583	480.642
214.548	1232.7
1394.05	1412.75
2633.83	1378.43
122.002	75.6654
3231.87	82.1517
4548.72	-69.4911
2788.8	1516.5
106.09	873.451
293.351	1233.61
219.011	2240.8
3336.98	3801.44
1133.96	1282.33
1483.67	1974.37
648.355	1482.74
220.822	1278.6
1944.61	242.828
83.241	641.453
837.247	1360.04
238.348	1437.48
1247.41	1281.75
1342.26	1353.21
99.7992	90.172
264.283	616.763
979.817	79.8137
165.923	98.4939
1560.06	222.938
87.8664	736.002
131.724	632.968
620.48	1325.41
76.6323	758.819
-947.305	1934.75
-144.85	196.378
2032.32	1259.22
111.211	1949.85
-72.0507	2475.56
638.467	1281.51
1094.12	232.449
1276.12	90.1164
600.985	588.495
210.65	1416.78
2437.49	605.401
1365.11	274.435
1430.12	101.525
94.1528	819.946
2382.13	84.7872
243.378	1283.59
1387.5	1436.17
845.682	1633.19
257.777	3089.15
1018.22	1380.15
4470.99	1215.7
1409.78	238.353
4487.21	846.13
1961.82	761.572
3962.85	3559.69
306.117	176.99
-706.653	602.036
115.971	96.8429
92.0585	68.4002
6859.1	3943.15
251.555	76.6201
219.49	248.123
278.226	249.446
-1386.31	241.454
336.48	1291.87
302.221	1813.15
128.637	-153.94
114.098	1336.11
768.301	685.493
-516.35	736.597
1542.4	2356.37
1875.74	745.939
138.296	837.173
1003.51	598.47
1129.77	166.173
260.78	241.201
830.32	1277.54
9893.87	1392.87
325.993	151.349
103.579	3758.95
1405.41	234.193
1763.94	1530.86
1270.28	217.755
1250.8	1376.57
2393.54	3358.28
1313.66	8044.96
927.662	1972.96
583.02	1326.75
109.912	3820.99
290.655	3407.02
2410.36	1402.26
101.612	3937.9
1381.71	245.994
151.424	215.499
-1725.86	922.176
105.039	258.612
188.681	222.477
1366.99	241.21
3035.89	1321.93
177.596	328.009
1009.25	654.577
-533.533	2933.4
292.022	910.83
849.152	3159.72
841.483	77.6023
260.226	84.9499
1442.58	239.718
1428.66	1043.01
118.44	177.999
980.159	134.718
1890.34	1394.97
197.807	1532.77
898.19	1340.13
103.4	2887.66
1331.01	1274.4
84.8684	223.635
129.91	476.71
1767.71	225.544
229.149	198.342
722.284	310.002
233.289	1499.54
163.144	231.216
880.234	219.514
3278.66	664.013
2108.29	257.247
96.9087	128.921
264.327	652.287
997.148	231.823
261.011	615.927
287.159	540.24
74.1473	1280.55
293.251	1469.23
1528.44	1139.53
248.788	645.726
-681.273	626.189
-113.512	641.727
201.968	776.074
4921.03	2153.25
308.547	292.067
1321.59	1340.68
756.879	984.125
539.438	69.45
-931.826	580.454
790.025	105.929
1315.48	92.009
238.786	138.416
-124.641	849.702
647.054	1310.6
980.034	621.285
1452.54	81.3077
172.543	265.447
-172.631	156.435
1311.83	3449.12
2834.78	63.3286
92.2387	197.187
219.508	1371.41
186.341	707.3
-593.313	636.478
4360.02	752.962
112.183	1656.62
-105.904	3433.67
2589.06	-59.3029
390.668	5013.88
1355.28	254.508
4794.65	1175.61
93.6504	176.836
-64.9996	182.277
1272.92	3121.47
238.13	834.878
238.21	1387.25
4166.37	261.253
187.877	2751.28
800.12	741.098
235.831	1952.65
255.074	167.161
1166.69	98.126
1500.71	219.554
397.825	690.653
384.135	166.801
822.54	2263.42
1685.97	2216.83
1890.99	876.814
1568.63	499.482
1422.76	128.645
253.013	1995.37
1547.95	634.345
290.538	234.013
1264.33	1298.04
3716.45	2540.12
1448.04	1287.75
2684.93	1530.2
275.8	1334.89
659.237	1646.39
1365.4	620.143
1659.75	115.728
1128.15	1407.97
808.647	629.625
3090.43	1209.07
1341.17	130.136
999.642	695.185
614.615	1539.72
96.7334	759.407
1899.47	218.723
144.171	100.583
786.895	673.569
99.8124	1293.46
1221.68	94.7614
220.565	91.856
1150.38	115.465
258.058	98.3483
1260.8	150.985
2660.01	1273.71
87.8463	88.959
117.277	1306.3
119.221	-86.0877
87.3952	918.364
1384.28	148.639
100.651	1738.32
195.541	2201.5
-368.271	601.991
272.949	495.658
116.996	94.5693
-67.942	3601.44
337.798	1428.5
135.484	96.2611
1517.07	663.004
1393.32	1169.18
113.037	1395.55
1187.86	226.377
275.126	73.2048
541.244	196.3
1224.42	706.912
2904.03	131.428
160.684	1417.62
124.681	535.332
1720.65	101.992
251.681	1286.3
681.951	1717.23
3405.37	-1280.65
-98.7124	234.464
-464.357	8071.67
119.452	725.257
1536.29	83.1932
94.7385	1401.75
1391.3	1354.16
209.814	110.574
1371.49	-83.4358
7234.6	178.804
1301.58	2252.14
169.253	1301.66
1048.12	586.929
-300.963	1264.38
1819.05	1422.72
269.763	1453.1
478.683	985.74
1539.49	4015.73
3256.11	780.075
105.451	93.2443
-1450.31	630.628
1398.86	1382.09
918.518	247.254
147.347	5742.24
-66.4183	3457.42
275.863	231.955
-95.0636	76.9557
2541.86	1253.25
1327.35	699.817
8171.68	558.927
680.624	1328.78
786.679	1223.75
2274.92	767.065
1496.89	11480.8
2819.32	88.5733
1233.82	227.246
912.12	2911.26
5268.35	97.0752
5770.16	4017.23
10819.7	1465.99
-693.735	1958.22
200.297	612.288
1303.17	1297.79
792.446	1344.02
1449.05	1436.86
1436.39	576.482
227.739	67.0506
217.39	260.579
1475.06	629.19
2858.6	628.219
3416.15	304.113
1223.84	1277.54
333.101	100.273
356.246	104.223
261.173	1596.82
1554.77	226.629
254.528	233.892
103.208	137.414
385.965	70.4181
7059.55	1475.94
702.445	140.055
1563.14	1906.61
313.299	288.488
79.8389	231.797
1290.83	1321.55
847.631	662.003
96.8588	4363.17
256.998	187.374
103.533	172.926
1074.35	704.315
272.471	365.89
93.4131	4644.86
97.545	1242.88
252.915	188.53
1441.82	1038.62
104.12	171.662
110.675	216.518
246.483	223.154
634.696	601.704
1345.17	634.865
1265.63	604.1
155.727	212.028
5855.67	88.8873
4254.69	250.161
235.328	249.38
354.629	2249.57
581.549	713.091
28976.7	591.277
258.591	228.757
504.67	2135.1
660.02	3350.78
157.651	2587.51
1627.41	3714.21
106.827	1932.05
1305.57	8300.43
575.98	582.536
3344.58	6034.56
241.774	145.593
270.408	239.684
304.738	614.482
1422.65	244.881
1183.27	1368.21
1399.47	1320.66
252.369	1043.32
1340.63	631.213
562.934	-92.7059
251.151	1081.62
363.856	2897.17
1463.18	780.904
1017.67	63.2197
651.174	101.239
-567.915	667.039
5897.2	1426.28
1262.26	128.51
1406.89	1346.01
657.964	245.937
90.461	85.304
4040.16	1304.28
213.929	69.9603
2005.08	625.111
227.09	229.448
591.605	324.739
254.547	2987.2
208.031	196.572
92.6108	1181.68
301.618	218.109
279.573	1733.44
742.623	-79.4129
935.337	1194.46
71.072	92.9822
100.861	1294.16
1539.26	80.9096
1052.42	1283.85
109.148	624.389
1080.39	1235.59
1508.12	1685.4
396.506	647.037
-841.801	1256.39
663.061	-66.7597
242.438	1005.32
200.767	1242.48
-636.057	2424.36
1238.73	2663.62
1513.12	1406.96
103.361	81.4027
719.652	95.034
86.2137	-73.0954
1302.67	-82.7128
226.669	1318.2
908.938	945.166
239.94	103.761
2036.86	1326.64
2129.53	1360.6
3402.7	83.4991
1296.56	603.468
241.153	2276.92
635.659	117.611
180.045	1252.11
-1178.04	1240.56
1282.31	90.4427
677.001	831.963
1258.79	1361.74
178.454	193.362
1216.9	257.207
509.869	2562.1
973.492	692.723
699.248	1430.81
105.593	1781.53
113.896	3363.86
101.33	985.594
685.573	235.79
-556.231	1409.4
85.7612	1355.91
745.075	1257.94
2332.37	1775.24
-958.004	1497.78
88.725	72.2609
-74.3903	1319.3
531.053	583.875
1223.02	635.577
110.219	119.844
275.769	1318.84
82.8009	1075.63
-96.6703	684.184
165.253	2616.48
-111.724	4861.95
474.695	5006.7
93.6574	-144.354
103.67	258.281
242.092	1549.19
-206.75	78.6295
1624.05	169.635
1450.62	806.835
80.8722	124.814
1447.25	2923.72
1405.65	93.7454
959.624	1231.31
102.125	591.845
102.393	-108.487
-804.275	1167.96
2721.22	639.253
118.132	1278.61
1241.31	70.81
1252.92	1359.71
7936.96	92.6128
352.706	317.687
1317.67	629.332
679.381	671.722
1091.82	1183.4
262.491	120.053
-217.977	2934.2
1319.09	1094.88
1366.21	1488.73
93.734	76.9117
93.3091	253.859
682.36	126.453
80.9702	7495.57
2190.25	1155.19
723.757	109.494
1863.46	93.4229
108.59	1282.47
84.5326	1004.38
178.743	257.336
84.5076	284.847
92.1425	1364.96
4232.16	877.015
368.704	242.121
1226.19	225.414
192.49	562.774
5066.55	246.797
105.704	5535.93
1397.78	117.566
1982.62	2434.86
1335.4	1335.97
862.07	439.869
75.5426	510.08
245.241	609.324
267.819	850.553
8303.29	183.437
1425.73	509.283
259.385	160.65
82.5097	144.491
1311.6	227.931
650.397	1294.72
5911.43	2801.88
368.422	229.928
183.883	1089.32
1464.39	1303.59
255.725	3424.74
187.355	1781.48
1530.58	662.104
12112	205.93
2035.74	939.488
1427.41	1282.95
1372.98	641.684
1590.12	1311.06
-250.437	1334.9
1533.41	1305.34
-139.785	1311.79
107.097	806.536
1491.74	80.4362
372.318	1044.34
2796.35	1420.68
94.1741	1266.22
-401.975	645.325
1317.38	236.855
1462.08	590.462
884.063	644.304
2591.24	2610.61
1238.86	248.466
246.174	596.918
98.5696	728.876
286.485	1126.95
300.142	2444.42
90.1697	5214.5
1211.11	189.729
170.025	630.189
-1017.44	647.188
100.118	2026.93
1434.97	1246.24
170.704	97.0606
2099.22	1334.29
496.506	1725.08
428.909	777.82
137.157	809.119
215.755	678.245
84.263	1550.47
122.17	1472.49
217.025	1110.61
243.88	128.075
1599.18	728.08
99.8985	1384.77
233.035	1403.2
1251.75	2248.75
922.414	136.166
149.632	1474.6
1387.73	632.106
2740.1	305.095
1241.28	102.995
-724.806	-80.7382
1653.16	76.8974
86.6479	1305.72
1021.36	3848.11
236.547	160.114
101.699	674.551
682.926	1218.06
226.84	110.256
143.089	1425.45
655.826	69.5083
1876.12	804.915
147.186	644.86
93.8052	1075.94
-192.966	246.134
100.322	371.438
-259.266	6426.16
657.125	752.751
2102.81	111.05
129.121	273.06
110.22	133.012
2291.19	240.975
2715.26	89.3346
525.439	564.363
1287.17	1346.79
1326.12	250.907
-224.442	724.217
1508.73	227.134
345.126	1336.4
1339.07	1656.28
102.797	787.88
106.28	95.0973
3038.94	655.516
578.006	106.71
245.663	771.227
160.202	82.0876
3196.26	495.008
-450.599	820.073
156.912	404.701
1458.65	1187.78
137.641	217.188
118.408	-98.307
-216.262	635.73
241.026	601.509
2018.14	131.439
294.079	87.9374
91.4882	629.984
526.317	1468.45
577.765	1215.66
121.475	506.541
763.898	242.56
108.132	228.465
1683.71	-123.831
778.941	1506.49
152.035	-121.593
627.594	794.38
258.112	136.2
1411.9	194.069
512.433	210.696
-1333.22	671.406
894.792	1682.82
1667.16	171.371
898.373	89.1498
243.766	1433.62
-667.156	69.4913
1344.31	96.3226
762.94	4059.95
4252.83	4016.35
3898.57	559.427
219.543	249.675
240.73	844.001
1173.81	1302.26
-1918.21	743.393
3412.5	74.1041
113.211	1764.22
193.839	1972.75
200.718	241.454
73.2967	120.227
-174.274	1546.21
356.532	336.03
1432.97	5550.63
216.435	236.982
1328.25	753.989
1291.74	921.365
154.637	1001.45
236.098	88.3821
1206.8	1615.27
170.974	128.716
3513.38	1451.51
1466.92	778.429
253.846	694.048
375.659	92.2879
132.709	171.37
226.781	639.519
409.53	769.955
711.418	1915.71
-1717.22	1287
1354.26	426.139
-205.581	92.1193
2315.33	66.3978
66.7442	556.366
110.048	632.41
4423.14	3249.65
679.208	3522.43
795.931	245.082
115.775	233.489
549.144	-164.231
204.867	88.1537
108.917	107.077
253.24	229.776
74.141	91.502
387.632	833.807
275.082	450.98
-94.3483	85.816
101.836	1427.69
-558.393	569.662
238.94	106.361
520.114	2726.86
1808.47	231.316
5863.7	247.915
80.7002	1140.27
141.168	240.921
116.202	726.3
226.397	1544.17
853.424	2006.29
2119.91	1021.19
275.96	1391.76
356.652	259.869
1419.3	240.525
85.8113	893.846
7159.06	258.957
1207.79	1142.45
104.352	219.691
231.177	5030.2
659.713	535.421
258.54	88.9603
147.82	579.24
-1027.14	1312.77
1576.36	2535.46
91.475	668.934
3684.93	228.35
1868.43	178.655
1260.48	-92.97
78.1323	93.9563
4613.1	754.259
[truncated: 41,689 more rows]

## Sheet: Figure 1F
YEAST				Human wild-type	Human ∆ICN
	Velocity (nm/sec)			Velocity (nm/sec)	Velocity (nm/sec)
set	wild-type	ΔICN		641.571	627.428
1	101	113.5		607.483	575.746
2	105.4	108.5		603.828	659.462
3	104.5	100.5		678.724	612.608
				679.311	589.789
	run length (μm)			661.082	663.513
set	wild-type	ΔICN		610.853	599.706
1	2.144	1.659		624.482	583.145
2	2.128	1.639		656.93	653.147
3	2.165	1.697		629.284	640.018
				622.099	683.699
				666.506	656.749
				722.189	614.593
				725.294	625.771
				592.123	575.302
				588.506	609.45
				686.866	519.848
				560.21	682.157
				589.755	524.409
				597.813	779.364

## Sheet: Figure 1G
Light chain intensity (A.U.)
wild-type		ΔICN
set1	set2	set1	set2
36008	38160	26848	26096
27252	44800	24572	42504
22852	27956	36532	43484
26308	44584	48280	44256
23812	49316	21252	37048
31196	23248	23716	31440
31824	24196	26592	33740
34876	42808	23652	17608
28632	33528	23468	18388
29152	25996	29324	21980
20660	31124	24840	37176
37320	22796	23564	24688
35424	26680	30956	41948
28620	37616	25292	33216
34056	35892	24436	23156
29240	37552	23076	25552
25716	33412	24100	20708
38808	28368	31944	32944
31576	21996	26308	38136
25716	30760	25312	19476
28596	23560	24580	24532
25064	36284	23220	22608
24016	38452	26120	27964
24408	23288	22024	28444
29736	31828	27296	29216
31284	24740	25752	25024
19964	28752	35132	33924
32460	32892	22600	31128
33188	42708	35036	41112
31548	33480	29600	42528
20108	37168	33240	31876
26772	29688	29560	32576
22588	32376	26168	32808
23076	30844	20516	33160
22660	32184	21296	24068
20336	29660	21688	23284
19244	27780	23396	32796
23404	26560	27272	37504
25152	25524	23844	31816
24456	25272	23576	28132
21116	26656	28304	45240
24240	29224	29068	27944
18184	30396	29556	26520
24524	31660	39964	26212
16420	36520	22596	37040
26892	20856	32748	26780
25764	29296	35412	34808
37392	34016	29140	24396
26876	30000	35104	24920
21188	30540	26284	34192
36872	19176	39088	31116
30448	23092	29640	21356
23388	37452	38352	29924
31840	35352	33368	32328
24396	38888	42080	28576
32580	23112	36044	30360
36452	27196	29828	37260
19980	40844	22908	26124
36452	31668	22080	28984
23312	31504	30612	28680
31892	34684	33860	29912
22184	22032	28988	28180
17900	27980	23260	25752
20288	27872	36092	22708
18728	31756	25308	17956
33080	32172	36076	35968
32140	37892	34484	33968
34440	35568	25796	33108
23312	31780	21480	33204
18084	33204	32776	25208
27324	34348	30936	28436
26780	27972	31232	20628
23124	27428	25780	37204
18660	35192	28640	21860
31228	36992	35104	21712
22820	34400	33760	30908
16452	30060	31284	32900
26264	34436	35056	21596
30756	32068	25404	37012
30844	34664	26360	30320
19080	29124	30524	34644
25828	30680	20336	21504
25192	31444	21900	31704
32696	36144	30656	27032
20980	24832	30300	28396
15640	28520	29352	20216
37000	35748	26440	23536
20824	26240	27584	37200
19464	19480	36020	26236
25404	33968	36132	24380
22604	23844	29512	23028
33780	32172	33008	30068
26932	27512	24348	32700
32488	19540	30216	29788
20204	19896	21188	28992
17076	25392	32688	29280
20188	17156	23756	38144
32976	19036	22040	38140
31340	22348	36196	22808
28192	36276	24120	25956
22204		22740

## Sheet: Figure 2B
Mitotic Index (%)					Abnormal Spindle Morphology (%)
wt, -doxycycline	wt, +doxycycline	∆1-70, -doxycycline	∆1-70, +doxycycline		wt, -doxycycline	wt, +doxycycline	∆1-70, -doxycycline	∆1-70, +doxycycline
4.74198	4.36409	3.45937	10.2609		13.7931	25.7143	20.6897	90.9091
4.80769	6.39535	4.54545	11.2782		6.25	20	17.2414	64.4444
4.51977	3.53982	6.12245	20.2247		16	18.5185	14.8148	75.7576

## Sheet: Figure 2C
fraction of cells with mispositioned spindle
set	wild-type	dyn1Δ	ΔICN
1	0.0377359	0.763158	0.816327
2	0.0714286	0.732143	0.727273
3	0.102041	0.721311	0.695652

## Sheet: Figure 2D
Relative intensity of p150/p135 band
wt	∆1-70
1	0.0125504
1	0.0579781

## Sheet: Figure 2F
fraction of foci
set	dyn1 alone		jnm1 alone		colocalized
	wild-type	ΔICN	wild-type	ΔICN	wild-type	ΔICN
1	0.0950226	0.894737	0.00452489	0	0.900452	0.105263
2	0.176166	0.842105	0.0103627	0	0.813472	0.157895

## Sheet: Figure 2G
fraction of cells with dynein foci
set	plus end		spindle pole body		cortex
	wild-type	ΔICN	wild-type	ΔICN	wild-type	ΔICN
1	0.665414	0.264423	0.018797	0.00480769	0.139098	0.00480769
2	0.607547	0.165	0.0113207	0	0.0981132	0.025
fraction of cells with dynactin foci
set	plus end		spindle pole body		cortex
	wild-type	ΔICN	wild-type	ΔICN	wild-type	ΔICN
1	0.593985	0.0288462	0.0150376	0	0.135338	0
2	0.520755	0.03	0	0	0.0754717	0

## Sheet: Figure 2I
set	relative dynein-Nip100CC1 binding
	wild-type	ΔICN
1	0.588829	0.0538014
2	0.677938	0.0289482

## Sheet: Figure 3B
set	relative dynein-Ndl1 binding
	wild-type	ΔICN
1	3.80892	0.163266
2	3.30966	0.175106
3	3.52977	0.149985

[truncated: 32 more sheets: Figure 3C, Figure 3D, Figure 3E, Figure 3F, Figure 4C, Figure 4D, Figure 4E, Figure 4F, Figure 4G, Figure 4H, Figure 5A, Figure 5D, Figure 5E, Figure 5F, Figure 5H, Figure S2A, Figure S2C, Figure S2D, Figure S2E, Figure S2F …]
